# Supplementary material for: Clinical Considerations While Providing Care for Patients During Ramadan: A Framework for Health Care Professionals
Source: MedEdPORTAL. 2026 Jun 25;22:11614. doi: 10.15766/mep_2374-8265.11614 (PMC13294187; doi:10.15766/mep_2374-8265.11614)
Supplement: Supplementary file 1 — Facilitator Guide.docxRamadan and the Fasting Patient Module.pptxPreworkshop and Postworkshop Survey.docx [file mep_2374-8265.11614-s001.zip]

Archive with 4 entries (4 files):
- A. Facilitator Guide.docx
- B. Ramadan and the Fasting Patient Module.pptx
- C. Preworkshop and Postworkshop Survey.docx
- _Educational Summary Report_11614.pdf
